# Supplementary material for: High ambient temperature effects on the anthropometric status of the population: A systematic review and meta-analysis
Source: PLoS One. 2026 Apr 1;21(4):e0344186. doi: 10.1371/journal.pone.0344186 (PMC13042653; doi:10.1371/journal.pone.0344186)
Supplement: S3 File — (XLSX) [file pone.0344186.s003.xlsx]

## Sheet: Planilha1
S3 File. Database file.
Author	Year	Population	Exposition	Catexposition	Country	Sample	betaWHZ	pvalueWHZ	betaWAZ	pvalueWAZ	SEWAZ	betaHAZ	pvalueHAZ	valorT	SEWHZ	SEHAZ	_meta_id	_meta_studylabel	_meta_es	_meta_se	_meta_cil	_meta_ciu	_meta_studysize
Thiede & Strube	2020	children	temp media anual	Average temperature	Sub-Saharan countries	182272	-.0516	.001							.0156839
Tusting et al.	2020	children	temp maxima	Average maximum temperature	Sub-Saharan countries	656107	-.315		-.094		.0408	.09			.083	.0257	2	Tusting et al.	.09	.0257	.03962893	.14037108	656107
McMahon & Gray	2021	children	temp media mensal	Average temperature	South Asia	222572						-.021	.025	2.24		.009375	3	McMahon & Gray	-.021	.009375	-.03937466	-.00262534	222572
Grace et al.	2012	children	temp media anual	Average temperature	Kenya	2255						-.0385	.05	1.96		.0196429	4	Grace et al.	-.0385	.0196429	-.0769993	-0.0007022	2255
Baker & Anttila‑Hughes	2020	children	temp media anual	Average temperature	30 Sub‑Saharan countries	192000	-.08	.0002						1.25	.0215633	.02
Randell, Gray & Grace	2020	children	temp maxima	Average maximum temperature	Ethiopia	23026						-.083	.01	2.57		.0322957	6	Randell, Gray & Grace	-.083	.0322957	-.14629844	-.01970155	23026
van der Merwe, Clance & Yitbarek	2022	children	temp maxima	Average maximum temperature	Nigeria	3511			-1.88	.01	.81	-1.5	.01	2.58	.5720364	.5782946	7	van der Merwe, Clance & Yitbarek	-1.5	.5782946	-26334365	-.36656346	3511
Islam et al.	2025	children	annual average temp	Average temperature	Pakistan	29887	-.33	.001				-.24	.001		.085	.073
